# Supplementary material for: Artificial Cultivation Changes Foliar Endophytic Fungal Community of the Ornamental Plant Lirianthe delavayi
Source: Microorganisms. 2023 Mar 17;11(3):775. doi: 10.3390/microorganisms11030775 (PMC10059682; doi:10.3390/microorganisms11030775)
Supplement: Supplementary file 1 [file microorganisms-11-00775-s001.zip]

Archive with 1 entries (1 files):
- microorganisms-2251139-supplementary.pdf
